# Supplementary material for: Heterotrophic Foraminifera Capable of Inorganic Nitrogen Assimilation
Source: Front Microbiol. 2020 Dec 3;11:604979. doi: 10.3389/fmicb.2020.604979 (PMC7744380; doi:10.3389/fmicb.2020.604979)
Supplement: Supplementary Table 2 — Excel spreadsheet of raw data with means and SDs of natural isotopic δ13C and δ15N values and 15N enrichments in regions of interest (ROIs) in different sub-cellular structures within G. bulloides and Ammonia sp. ROIs were drawn on the NanoSIMS images with the software L’IMAGE to quantify mean 15N enrichments of a given foraminifera. Note that control values were measured on Ammonia sp. and Orbulina universa species. [file Table_2.XLSX]

## Sheet: G. bulloides
Specimen	NanoSIMS file	Organelle	d15N	d13C	corresponding pdf (overlap)
Bul_t18_3	April-2016_12	cytoplasm	2338.53	0.418521	Bul_t18_3b_top row		Averages
Bul_t18_3	April-2016_12	cytoplasm	2327.93	-4.97494	Bul_t18_3b_top row				cytoplasm		eo bodies		fibrillar bodies		fibrillar*		prokaryote-like
Bul_t18_3	April-2016_12	cytoplasm	2530.54	0.832982	Bul_t18_3b_top row		Time (h)	Specimen	δ15N	δ13C	δ15N	δ13C	δ15N	δ13C	δ15N	δ13C	δ15N	δ13C
Bul_t18_3	April-2016_13	cytoplasm	2167.23	-27.8837	Bul_t18_3_bottom row		6	Bul_t6_5	1941.91	-1.49256	5685.19	-1.30757	3550.21	-3.64593			28919.5	36.5783
Bul_t18_3	April-2016_13	cytoplasm	2310.86	-34.3835	Bul_t18_3_bottom row		6	Bul_t6_1	749.545	-20.3436			1315.73	-29.1097
Bul_t18_3	April-2016_13	cytoplasm	2614.04	-23.3178	Bul_t18_3_bottom row		18	Bul_t18_3	2336.01	-23.3431	4913.93	-7.00312			4270.57	-11.1221
Bul_t18_3	April-2016_8	cytoplasm	2316.39	-33.7718	Bul_t18_3_top row		18	Bul_t18_6	2631.51	9.94825	9458.38	6.41535					27937.2	10.3841
Bul_t18_3	April-2016_8	cytoplasm	2161.41	-23.165	Bul_t18_3_top row
Bul_t18_3	April-2016_8	cytoplasm	2257.12	-63.8424	Bul_t18_3_top row				1345.73
Bul_t18_6	April-2016_15	cytoplasm	2633.85	-4.07857	Bul_t18_6
Bul_t18_6	April-2016_15	cytoplasm	2362.51	-29.5077	Bul_t18_6
Bul_t18_6	April-2016_15	cytoplasm	2686.63	16.5612	Bul_t18_6		SD
Bul_t18_6	April-2016_16	cytoplasm	2739.38	14.5334	Bul_t18_6b				cytoplasm		eo bodies		fibrillar bodies		fibrillar*		prokaryote-like
Bul_t18_6	April-2016_16	cytoplasm	2455.42	32.6824	Bul_t18_6b		Time (h)	Specimen	δ15N	δ13C	δ15N	δ13C	δ15N	δ13C	δ15N	δ13C	δ15N	δ13C
Bul_t18_6	April-2016_16	cytoplasm	2911.27	29.4987	Bul_t18_6b		6	Bul_t6_5	51.157	19.1276	709.322	84.9277	318.499	17.7281
Bul_t6_1	April-2016_2	cytoplasm	703.284	-11.2152	bul_t6_1_top row		6	Bul_t6_1	67.1373	11.4587			93.4713	2.08468
Bul_t6_1	April-2016_2	cytoplasm	706.172	-31.1938	bul_t6_1_top row		18	Bul_t18_3	150.593	20.5487	360.491	45.3524			210.905	27.5436
Bul_t6_1	April-2016_2	cytoplasm	796.289	-21.9054	bul_t6_1_top row		18	Bul_t18_6	198.149	23.3124	2063.64	60.9887					21409.6	56.1315
Bul_t6_1	April-2016_4	cytoplasm	685.591	-27.466	bul_t6_1b
Bul_t6_1	April-2016_4	cytoplasm	860.119	-1.94704	bul_t6_1b
Bul_t6_1	April-2016_4	cytoplasm	745.812	-28.3343	bul_t6_1b
Bul_t6_5	Nov-2015_22	cytoplasm	1942.32	-2.70442	bul_t6_5_bottom row
Bul_t6_5	Nov-2015_22	cytoplasm	1953.14	22.0463	bul_t6_5_bottom row
Bul_t6_5	Nov-2015_22	cytoplasm	1877.92	14.332	bul_t6_5_bottom row
Bul_t6_5	Nov-2015_23	cytoplasm	1942.36	-0.986852	bul_t6_5_top row
Bul_t6_5	Nov-2015_23	cytoplasm	2029.17	-32.5665	bul_t6_5_top row
Bul_t6_5	Nov-2015_23	cytoplasm	1906.57	-9.07598	bul_t6_5_top row
Bul_t6_1	April-2016_2	condensed chromatin	1237.43	-17.4755	bul_t6_1_top row
Bul_t6_1	April-2016_2	condensed chromatin	1224.86	-12.4912	bul_t6_1_top row
Bul_t18_6	April-2016_15	digested dino endoplasm without starch	256.408	1307.86	Bul_t18_6
Bul_t18_6	April-2016_15	dinoflagellate being digested	261.437	2049.53	Bul_t18_6
Bul_t18_3	April-2016_12	eo body	5314.96	-27.3955	Bul_t18_3b_top row
Bul_t18_3	April-2016_12	eo body	5248.64	-0.560383	Bul_t18_3b_top row
Bul_t18_3	April-2016_12	eo body	5011.98	28.9868	Bul_t18_3b_top row
Bul_t18_3	April-2016_12	eo body	5249.44	-16.3641	Bul_t18_3b_top row
Bul_t18_3	April-2016_12	eo body	5085.72	72.2283	Bul_t18_3b_top row
Bul_t18_3	April-2016_12	eo body	4798.94	57.9484	Bul_t18_3b_top row
Bul_t18_3	April-2016_12	eo body	4853.2	-12.0517	Bul_t18_3b_top row
Bul_t18_3	April-2016_12	eo body	4532.11	50.554	Bul_t18_3b_top row
Bul_t18_3	April-2016_13	eo body	4864.96	-72.903	Bul_t18_3_bottom row
Bul_t18_3	April-2016_13	eo body	5431.53	-24.0854	Bul_t18_3_bottom row
Bul_t18_3	April-2016_13	eo body	4491.88	46.9402	Bul_t18_3_bottom row
Bul_t18_3	April-2016_13	eo body	4887.23	52.5795	Bul_t18_3_bottom row
Bul_t18_3	April-2016_13	eo body	4901.91	-73.8159	Bul_t18_3_bottom row
Bul_t18_3	April-2016_13	eo body	5018.72	-48.6457	Bul_t18_3_bottom row
Bul_t18_3	April-2016_13	eo body	4477.9	0.59075	Bul_t18_3_bottom row
Bul_t18_3	April-2016_13	eo body	4696.98	-92.95	Bul_t18_3_bottom row
Bul_t18_3	April-2016_13	eo body	4935.85	-63.1823	Bul_t18_3_bottom row
Bul_t18_3	April-2016_13	eo body	4739.65	-26.6609	Bul_t18_3_bottom row
Bul_t18_3	April-2016_8	eo body	4164.58	-15.2243	Bul_t18_3_top row
Bul_t18_3	April-2016_8	eo body	4355.88	-48.2219	Bul_t18_3_top row
Bul_t18_3	April-2016_8	eo body	4731.69	38.7139	Bul_t18_3_top row
Bul_t18_3	April-2016_8	eo body	5126.57	7.519	Bul_t18_3_top row
Bul_t18_3	April-2016_8	eo body	5633.57	-0.139919	Bul_t18_3_top row
Bul_t18_3	April-2016_8	eo body	4811.51	-29.7884	Bul_t18_3_top row
Bul_t18_3	April-2016_8	eo body	5482.78	20.8505	Bul_t18_3_top row
Bul_t18_6	April-2016_15	eo body	7153.03	-62.3718	Bul_t18_6
Bul_t18_6	April-2016_15	eo body	11553.4	-71.9534	Bul_t18_6
Bul_t18_6	April-2016_15	eo body	6399.63	20.1209	Bul_t18_6
Bul_t18_6	April-2016_16	eo body	11680.5	25.6049	Bul_t18_6b
Bul_t18_6	April-2016_16	eo body	10051.8	24.4848	Bul_t18_6b
Bul_t18_6	April-2016_16	eo body	7482.63	-16.834	Bul_t18_6b
Bul_t18_6	April-2016_16	eo body	12344.3	23.0324	Bul_t18_6b
Bul_t18_6	April-2016_16	eo body	8539.73	146.39	Bul_t18_6b
Bul_t18_6	April-2016_16	eo body	10319.8	-27.8823	Bul_t18_6b
Bul_t18_6	April-2016_16	eo body	9058.95	19.0072	Bul_t18_6b
Bul_t6_5	Nov-2015_22	eo body	6186.75	58.7454	bul_t6_5_bottom row
Bul_t6_5	Nov-2015_22	eo body	5183.62	-61.3605	bul_t6_5_bottom row
Bul_t18_6	April-2016_16	fibrillar body	1940.63	8.88261	Bul_t18_6b
Bul_t6_1	April-2016_4	fibrillar body	1381.82	-30.5838	bul_t6_1b
Bul_t6_1	April-2016_4	fibrillar body	1249.64	-27.6357	bul_t6_1b
Bul_t6_5	Nov-2015_22	fibrillar body	3399.88	-16.0843	bul_t6_5_bottom row
Bul_t6_5	Nov-2015_23	fibrillar body	3965.37	10.7683	bul_t6_5_top row
Bul_t6_5	Nov-2015_23	fibrillar body	3225.05	-21.6401	bul_t6_5_top row
Bul_t6_5	Nov-2015_23	fibrillar body	3610.54	12.3724	bul_t6_5_top row
Bul_t18_3	April-2016_12	fibrillar body*	4065.18	38.2819	Bul_t18_3b_top row
Bul_t18_3	April-2016_12	fibrillar body*	4352.73	15.8174	Bul_t18_3b_top row
Bul_t18_3	April-2016_12	fibrillar body*	4399.95	-6.20888	Bul_t18_3b_top row
Bul_t18_3	April-2016_12	fibrillar body*	4511.95	0.528956	Bul_t18_3b_top row
Bul_t18_3	April-2016_12	fibrillar body*	4527.69	3.68583	Bul_t18_3b_top row
Bul_t18_3	April-2016_12	fibrillar body*	4435.73	-4.93371	Bul_t18_3b_top row
Bul_t18_3	April-2016_12	fibrillar body*	4314.94	3.68	Bul_t18_3b_top row
Bul_t18_3	April-2016_12	fibrillar body*	4390.15	0.843664	Bul_t18_3b_top row
Bul_t18_3	April-2016_12	fibrillar body*	4092.73	26.2838	Bul_t18_3b_top row
Bul_t18_3	April-2016_12	fibrillar body*	4341.48	-0.852668	Bul_t18_3b_top row
Bul_t18_3	April-2016_12	fibrillar body*	4421.05	-4.27014	Bul_t18_3b_top row
Bul_t18_3	April-2016_12	fibrillar body*	4236.17	34.3821	Bul_t18_3b_top row
Bul_t18_3	April-2016_12	fibrillar body*	4329.6	3.75239	Bul_t18_3b_top row
Bul_t18_3	April-2016_12	fibrillar body*	4310.75	41.659	Bul_t18_3b_top row
Bul_t18_3	April-2016_12	fibrillar body*	4073.77	11.1388	Bul_t18_3b_top row
Bul_t18_3	April-2016_12	fibrillar body*	4422.41	45.1512	Bul_t18_3b_top row
Bul_t18_3	April-2016_12	fibrillar body*	4142.15	10.2977	Bul_t18_3b_top row
Bul_t18_3	April-2016_12	fibrillar body*	4335.53	-5.12369	Bul_t18_3b_top row
Bul_t18_3	April-2016_12	fibrillar body*	4324.36	-14.5592	Bul_t18_3b_top row
Bul_t18_3	April-2016_12	fibrillar body*	4544.79	31.3536	Bul_t18_3b_top row
Bul_t18_3	April-2016_12	fibrillar body*	4020.28	2.05182	Bul_t18_3b_top row
Bul_t18_3	April-2016_12	fibrillar body*	4135.29	29.8322	Bul_t18_3b_top row
Bul_t18_3	April-2016_12	fibrillar body*	4407.5	21.3257	Bul_t18_3b_top row
Bul_t18_3	April-2016_12	fibrillar body*	4231.54	5.61468	Bul_t18_3b_top row
Bul_t18_3	April-2016_13	fibrillar body*	4326.85	-26.4518	Bul_t18_3_bottom row
Bul_t18_3	April-2016_13	fibrillar body*	4533.92	-44.1731	Bul_t18_3_bottom row
Bul_t18_3	April-2016_13	fibrillar body*	4398.37	28.9322	Bul_t18_3_bottom row
Bul_t18_3	April-2016_13	fibrillar body*	4371.8	-61.5095	Bul_t18_3_bottom row
Bul_t18_3	April-2016_13	fibrillar body*	4541.18	-29.6752	Bul_t18_3_bottom row
Bul_t18_3	April-2016_13	fibrillar body*	4621.57	-14.4413	Bul_t18_3_bottom row
Bul_t18_3	April-2016_13	fibrillar body*	4312.46	-9.30051	Bul_t18_3_bottom row
Bul_t18_3	April-2016_13	fibrillar body*	4295.97	-15.1736	Bul_t18_3_bottom row
Bul_t18_3	April-2016_13	fibrillar body*	4608.48	-64.1868	Bul_t18_3_bottom row
Bul_t18_3	April-2016_13	fibrillar body*	4492.79	-29.7745	Bul_t18_3_bottom row
Bul_t18_3	April-2016_13	fibrillar body*	4233.39	-41.2282	Bul_t18_3_bottom row
Bul_t18_3	April-2016_13	fibrillar body*	4634.79	-19.6449	Bul_t18_3_bottom row
Bul_t18_3	April-2016_13	fibrillar body*	4595.57	-49.9335	Bul_t18_3_bottom row
Bul_t18_3	April-2016_13	fibrillar body*	4256.08	-31.6358	Bul_t18_3_bottom row
Bul_t18_3	April-2016_13	fibrillar body*	4064.74	-48.5198	Bul_t18_3_bottom row
Bul_t18_3	April-2016_13	fibrillar body*	4409.36	-38.4102	Bul_t18_3_bottom row
Bul_t18_3	April-2016_8	fibrillar body*	3794.7	-36.2245	Bul_t18_3_top row
Bul_t18_3	April-2016_8	fibrillar body*	4451.18	-10.4762	Bul_t18_3_top row
Bul_t18_3	April-2016_8	fibrillar body*	4106.1	-22.4302	Bul_t18_3_top row
Bul_t18_3	April-2016_8	fibrillar body*	4332.94	-15.6805	Bul_t18_3_top row
Bul_t18_3	April-2016_8	fibrillar body*	4358.69	-22.6523	Bul_t18_3_top row
Bul_t18_3	April-2016_8	fibrillar body*	3957.72	-16.5327	Bul_t18_3_top row
Bul_t18_3	April-2016_8	fibrillar body*	4040.3	-25.8022	Bul_t18_3_top row
Bul_t18_3	April-2016_8	fibrillar body*	4061.3	-16.1907	Bul_t18_3_top row
Bul_t18_3	April-2016_8	fibrillar body*	4157.91	-63.0045	Bul_t18_3_top row
Bul_t18_3	April-2016_8	fibrillar body*	4174.29	-35.797	Bul_t18_3_top row
Bul_t18_3	April-2016_8	fibrillar body*	4119.08	4.22856	Bul_t18_3_top row
Bul_t18_3	April-2016_8	fibrillar body*	4121.11	-21.0565	Bul_t18_3_top row
Bul_t18_3	April-2016_8	fibrillar body*	4160.94	-56.4863	Bul_t18_3_top row
Bul_t18_3	April-2016_8	fibrillar body*	4113.38	-24.117	Bul_t18_3_top row
Bul_t18_3	April-2016_8	fibrillar body*	3807.08	-0.978286	Bul_t18_3_top row
Bul_t18_3	April-2016_8	fibrillar body*	4080.26	-50.278	Bul_t18_3_top row
Bul_t18_3	April-2016_8	fibrillar body*	4097.31	18.9641	Bul_t18_3_top row
Bul_t18_3	April-2016_8	fibrillar body*	3656.54	-32.9113	Bul_t18_3_top row
Bul_t18_3	April-2016_8	fibrillar body*	4307.73	-23.3835	Bul_t18_3_top row
Bul_t6_1	April-2016_2	nucleoplasm	816.414	-8.61637	bul_t6_1_top row
Bul_t6_1	April-2016_2	nucleoplasm	910.084	-31.4693	bul_t6_1_top row
Bul_t6_1	April-2016_2	nucleoplasm	920.343	14.6121	bul_t6_1_top row
Bul_t18_6	April-2016_15	prokaryote-like structure	16773.8	-46.3802	Bul_t18_6
Bul_t18_6	April-2016_15	prokaryote-like structure	65733.6	67.9005	Bul_t18_6
Bul_t18_6	April-2016_15	prokaryote-like structure	16918.9	69.2556	Bul_t18_6
Bul_t18_6	April-2016_16	prokaryote-like structure	24430.2	0.93556	Bul_t18_6b
Bul_t18_6	April-2016_16	prokaryote-like structure	15829.2	-39.7909	Bul_t18_6b
Bul_t6_5	Nov-2015_22	prokaryote-like structure	28919.5	36.5783	bul_t6_5_bottom row
Bul_t18_6	April-2016_15	dino starch grain	287.565	11101.9	Bul_t18_6
Bul_t18_6	April-2016_15	dino starch grain	320.56	9553.64	Bul_t18_6
Bul_t18_6	April-2016_15	dino starch grain	347.155	9272.17	Bul_t18_6
Bul_t18_6	April-2016_15	dino starch grain	296.266	9399.81	Bul_t18_6
Bul_t18_6	April-2016_15	unidentified structure	5703.18	-26.7118	Bul_t18_6

## Sheet: Ammonia sp. T6
Specimen	NanoSIMS file	Cell compartment	d15N	d13C
Am_t5_1	Jan-2017_6	cytoplasm	770.839	16.1242
Am_t5_1	Jan-2017_6	cytoplasm	1375.9	15.2066
Am_t5_1	Jan-2017_6	cytoplasm	1026.09	21.3428
Am_t5_1	Jan-2017_7	cytoplasm	363.198	34.9044
Am_t5_1	Jan-2017_7	cytoplasm	1883.96	39.2167
Am_t5_1	Jan-2017_7	cytoplasm	755.784	32.3631		δ15N	average	SD
Am_t5_2	Feb-2017_2	cytoplasm	3391.82	-23.2771		cytoplasm	2393.61	1314.94
Am_t5_2	Feb-2017_2	cytoplasm	4345.35	-11.6522		nucleoli	4798.51	64.3011
Am_t5_2	Feb-2017_2	cytoplasm	3976.82	-10.2917		eo bodies	4489.56	1186.63
Am_t5_2	Feb-2017_3	cytoplasm	3224.22	-17.7894
Am_t5_2	Feb-2017_3	cytoplasm	2193.8	-2.47132
Am_t5_2	Feb-2017_3	cytoplasm	2193.8	-2.47132
Am_t5_3	Feb-2017_4	cytoplasm	3270.86	-14.2725
Am_t5_3	Feb-2017_4	cytoplasm	3603.91	-24.1542
Am_t5_3	Feb-2017_4	cytoplasm	3527.8	10.7137
Am_t5_1	Jan-2017_7	eo body	4877.28	59.5266
Am_t5_1	Jan-2017_7	eo body	4020.33	35.4168
Am_t5_1	Jan-2017_7	eo body	4372.36	48.155
Am_t5_1	Jan-2017_7	eo body	3623.04	42.9608
Am_t5_1	Jan-2017_7	eo body	3093.54	15.6674
Am_t5_1	Jan-2017_7	eo body	2540.16	29.5474
Am_t5_2	Feb-2017_4	eo body	4976.59	10.5452
Am_t5_2	Feb-2017_4	eo body	5363.69	-33.7097
Am_t5_2	Feb-2017_4	eo body	5751.82	11.5723
Am_t5_2	Feb-2017_4	eo body	6276.77	-15.7198
Am_t5_2	Feb-2017_2	nucleolus	4762.44	-3.31542
Am_t5_2	Feb-2017_2	nucleolus	4878.28	-14.95
Am_t5_2	Feb-2017_2	nucleolus	4751.38	2.27357
Am_t5_2	Feb-2017_2	nucleolus	4742.57	3.4421
Am_t5_2	Feb-2017_2	nucleolus	4857.86	-15.255
Am_t5_2	Feb-2017_2	nucleoplasm	4589.91	-8.37193
Am_t5_2	Feb-2017_2	nucleus (nucloplasm + nucleoli)	4702.44	-7.52438

## Sheet: Control values
Control_Ammonia and Orbulina
Sample	File	13C12C/12C2	12C15N/12C14N	d13C (‰)	d15N (‰)		SD 13C12C/12C2	SD 12C15N/12C14N
Orbulina	April-2016_1	0.0211665	0.00363146	5.02644	-14.7641		0.000170543	3.60681e-05
Orbulina	April-2016_1	0.0214389	0.00365045	17.9578	-9.61135		0.00017001	4.65016e-05
Orbulina	April-2016_1	0.0212355	0.00371845	8.29851	8.83721		0.000162299	3.83041e-05
Orbulina	April-2016_5	0.0209171	0.00364884	-6.81842	-10.0505		0.000192941	4.90239e-05
Orbulina	April-2016_5	0.0213491	0.00367216	13.6939	-3.72304		0.000164328	4.86897e-05
Orbulina	April-2016_5	0.0208508	0.0036012	-9.96775	-22.975		0.000213081	7.99145e-05
Orbulina	April-2016_19	0.0211734	0.00372381	5.35022	10.291		0.000216656	5.38486e-05
Orbulina	April-2016_19	0.0205077	0.00377388	-26.2576	23.8736		0.000245226	7.21138e-05
Orbulina	April-2016_19	0.0209073	0.00375268	-7.28318	18.1222		0.000236388	8.15404e-05
Ammonia	Feb-2017_1	0.021098	0.00374819	5.56521	0.14232		0.000146067	3.06877e-05
Ammonia	Feb-2017_1	0.0208604	0.00370848	-5.75564	-10.4534		0.000167143	3.06333e-05
Ammonia	Feb-2017_1	0.0211733	0.00374849	9.15337	0.224211		0.000157885	3.48466e-05
Ammonia	Feb-2017_15	0.0209487	0.00378281	-1.5483	9.37988		0.000180895	2.95865e-05
Ammonia	Feb-2017_15	0.0209853	0.00373	0.195214	-4.71184		0.00017058	3.37306e-05
Ammonia	Feb-2017_15	0.0208215	0.00376796	-7.60987	5.41885		0.000190353	3.42494e-05
Orbulina	avg	0.0210607	0.00368588	-3.75996e-14	1.59477e-13
	2sigma	0.000580816	0.000117586	27.5782	31.9018
	3sigma	0.000871224	0.000176379	41.3673	47.8527
Ammonia	avg	0.0209812	0.00374765	7.40149e-14	-1.86517e-14
	2sigma	0.000270798	5.28823e-05	12.9067	14.1108
	3sigma	0.000406197	7.93234e-05	19.36	21.1662
				d13C	d15N
		Orbulina	Avg +/- 3 sigma	41.3673	47.8527
		Ammonia	Avg +/- 3 sigma	19.36	21.1662

## Sheet: T-test Ammonia
P-values of the t-test, comparison between cytoplasm control values and different cell compartments of Ammonia sp.
	δ15N	δ13C
cytoplasm	1.692e-05	0.6061
eo bodies	7.798e-07	0.06772
nucleoli	2.747e-09	0.3563
